# Supplementary material for: Optogenetic control of gene expression in the cyanobacterium Synechococcus sp. PCC 7002
Source: Front Bioeng Biotechnol. 2025 Jan 17;12:1529022. doi: 10.3389/fbioe.2024.1529022 (PMC11782128; doi:10.3389/fbioe.2024.1529022)
Supplement: Supplementary file 2 [file Table1.xlsx]

## Sheet: Sheet1
Plasmid Name	Usage	Antibiotic Selection	Origin
pGEM	E. coli cloning vector	Ampicillin	Gift from Dr Mary Ann Madsen
pAQ1BB-GFP	Synechococcus sp. PCC 7002 transformation vector containing GFP with no promoter (400bp homology arms)	Ampicillin / Spectinomycin	Gift from Dr Mary Ann Madsen
pUC-Spec	Synechococcus sp. PCC 7002 transformation vector (1000bp homology arms)	Ampicillin / Spectinomycin	This work
pDusk	YF1/FixJ system with multiple cloning site for expression in E. coli	Kanamycin	Möglich et al., 2009 (Addgene plasmid # 43795)
pDusk-GFP	GFP under control of the original YF1/FixJ system for expression in E. coli	Kanamycin	This work
pAQ1BB-Blue	GFP under control of the Synechococcus sp. PCC 7002 codon optimised YF1/FixJ system for expression in Synechococcus sp. PCC 7002	Ampicillin / Spectinomycin	This work
pAQ1BB-Blue-v2	GFP under control of the Synechococcus sp. PCC 7002 codon optimised YF1/FixJ system with stronger RBS for expression in Synechococcus sp. PCC 7002	Ampicillin / Spectinomycin	This work
pJT119b	Template for PCR amplification of CcaS and CcaR/pCpcG2 fragments	Chloramphenicol	Tabor et al., 2014 (Addgene plasmid # 50551)
pAQ1BB-CcaSR-GFP	GFP under control of CcaS system for expression in Synechococcus sp. PCC 7002	Ampicillin / Spectinomycin	This work
pUC-172-GFP	GFP under control of CcaS system with truncated 172bp pCpcG2 promoter for expression in Synechococcus sp. PCC 7002	Ampicillin / Spectinomycin	This work
pUC-172-10-GFP	GFP under control of CcaS system with truncated 172bp pCpcG2 promoter and edited -10 hexamer for expression in Synechococcus sp. PCC 7002	Ampicillin / Spectinomycin	This work
pUC-172-35-GFP	GFP under control of CcaS system with truncated 172bp pCpcG2 promoter and edited -35 hexamer for expression in Synechococcus sp. PCC 7002	Ampicillin / Spectinomycin	This work
pUC-172-35-10-GFP	GFP under control of CcaS system with truncated 172bp pCpcG2 promoter and edited-35 and -10 hexamers for expression in Synechococcus sp. PCC 7002	Ampicillin / Spectinomycin	This work
